# Supplementary material for: Trp-574-Leu mutation in wild mustard (Sinapis arvensis L.) as a result of als inhibiting herbicide applications
Source: PeerJ. 2021 May 17;9:e11385. doi: 10.7717/peerj.11385 (PMC8136277; doi:10.7717/peerj.11385)
Supplement: Supplemental Information 1 [file peerj-09-11385-s001.txt]

>seq2 Sinapis arvensis biotype T-036 acetolactate synthase (ALS) gene, partial cds
TACGCGATTCAGGTCCTCGACGAGCTAACGCATGGGAAGGCAATCATCAGTACTGGTGTTGGGCAACATCAAATGTGGGCAGCGCAGTTTTACAAGTACAGGAAGCCGAGGCAGTGGTTGTCATCATCAGGCCTTGGAGCTATGGGTTTTGGACTTCCTGCTGCCATCGGAGCCTCTGTGGCCAACCCTGATGCCATTGTTGTGGACATTGACGGTGATGGAAGCTTCATCATGAACGTTCAAGAGCTGGCCACAATCCGTGTAGAGAATCTTCCTGTGAAGATACTCTTGTTGAACAACCAGCATCTTGGCATGGTTATGCAATTGGAAGATCGGTTCTACAAAGCTAACAGAGCTCACACCTATCTCGGGGACCCGGCAAAGGAGAACGAGATCTTCCCAAACATGCTGCAGTTTGCAGGAGCTTGTGGGATTCCAGCTGCGAGAGTGACGAAGAAAGAAGAACTCAGAGATGCTATTCAGACAATGCTGGATACACCAGGACCATACCTGTTGGATGTGATATGTCCGCACCAAGAGCATGTGTTACCGATGATCCCAAGTGGTGGTACTTTCAAAGATGTCATAACAGAA
